# Supplementary material for: CRISPR-Cas9 fusion to dominant-negative 53BP1 enhances HDR and inhibits NHEJ specifically at Cas9 target sites
Source: Nat Commun. 2019 Jun 28;10:2866. doi: 10.1038/s41467-019-10735-7 (PMC6598984; doi:10.1038/s41467-019-10735-7)
Supplement: Supplementary file 3 — Source Data [file 41467_2019_10735_MOESM3_ESM.xlsx]

## Sheet: 1b
Figure 1b

## Sheet: 1d
Figure 1d
DN1S	Co-localization	E-53BP1 only
29	24	0
21	19	0
22	18	0
29	18	0
27	16	0
33	28	0
26	23	0
24	20	0
35	28	0
28	28	0
33	30	0
13	12	0
30	25	0
21	18	0
32	22	0
44	39	0
13	13	0
16	15	0
33	30	0
22	22	0
31	28	0
34	32	0
12	10	0
28	22	0
14	10	0
31	21	0
13	8	0
35	26	0
36	36	0
49	40	0
29	27	0
33	29	0
21	21	0
38	36	0
25	19	0
55	47	0
23	19	0
27	24	0
20	20	0
14	13	0
15	15	0
36	36	0
34	32	0
19	19	0
41	39	0
33	30	0
32	26	0
24	22	0
19	19	0
32	29	0

## Sheet: 1f
Figure 1f
	Mock			DN1			DN1S
Control	28	31	26	27	29	31	26	22	20
IR	82.5	79.8	84.5	39.4	34.3	35.9	30.9	29.6	27.9

## Sheet: 1h
Figure 1h
	Mock			DN1			DN1S
Control	30.2	30.1	30.3	58.5	55	58.6	59.3	56	65
IR	92.3	91.6	94.3	95.8	97.4	97.2	96.5	97.4	98.1

## Sheet: 2b
Figure 2b
Mock	DN1S	dCas9-DN1S	dCas9-DN1S/gRNA
0	91	0	25
0	94	0	27
0	96	0	25
			34
			28
			22

## Sheet: 2c
Figure 2c
Mock	DN1S	dCas9	dCas9-DN1S	dCas9-DN1S/gRNA
55	91	59	56	54
58	88	54	32	45
58	85	47	45	43

## Sheet: 2e
Figure 2e
Mock	DN1S	Cas9-DN1S
92.9	60.7	94.6
96.4	60.7	101.8
110.7	58.9	107.1

## Sheet: 2f
Figure 2f
	24 hour Viability, Jurkat
DN1S + Cas9	24.9	22.5	26.6
Cas9	5.7	5.3	6.6
Cas9-DN1S	7.2	6.7	7.5

## Sheet: 2g
Figure 2g
	24 hour Viability, K562
DN1S + Cas9	52.8	64.2	49.6
Cas9	40	35.2	37.2
Cas9-DN1S	43.8	42.6	41.5

## Sheet: 3a
Figure 3a
HDR
AAVS1, 293T		LMO2, 293T		K562, CD45		Jurkat, CCR5
SpCas9	SpCas9-DN1S	SpCas9	SpCas9-DN1S	SpCas9	SpCas9-DN1S	SpCas9	SpCas9-DN1S
19	39	29	54	13	22	15.1	28
21	33	27	57	15	23	17.8	26
23	28	25	53	12	23	18.5	24.4

[truncated: 29 more sheets: 3b, 4b, 4c, S1a, S2b, S2c, S2d, S3b, S4b, S5c, S6a, S6b, S6c, S7b, S7c, S8a, S8b, S9a, S9b, S10b …]
